# Supplementary material for: PAUF Induces Migration of Human Pancreatic Cancer Cells Exclusively via the TLR4/MyD88/NF-κB Signaling Pathway
Source: Int J Mol Sci. 2022 Sep 27;23(19):11414. doi: 10.3390/ijms231911414 (PMC9570212; doi:10.3390/ijms231911414)
Supplement: Supplementary file 1 [file ijms-23-11414-s001.zip]

Archive with 1 entries (1 files):
- ijms-1897822-supplementary.pdf
